# Supplementary material for: Student Perceptions of Key Terminology Tests in Dental Physiology Education: A Single-Institution Evaluation
Source: Dent J (Basel). 2026 Jul 22;14(7):461. doi: 10.3390/dj14070461 (PMC13408308; doi:10.3390/dj14070461)
Supplement: Supplementary file 1 [file dentistry-14-00461-s001.zip]

Archive with 1 entries (1 files):
- dentistry-4370322-supplementary.pdf
